# Supplementary material for: Total synthesis of tetraacylated phosphatidylinositol hexamannoside and evaluation of its immunomodulatory activity
Source: Nat Commun. 2015 Jun 3;6:7239. doi: 10.1038/ncomms8239 (PMC4468851; doi:10.1038/ncomms8239)
Supplement: Supplementary Data 1 — Crystallographic information file for compound 10 [file ncomms8239-s2.cif]

 
data_i14220
 
 
#----------------------------------------------------------------------------#
#                   CHEMICAL INFORMATION                                     #
#----------------------------------------------------------------------------#
 
_chemical_name_systematic
;
 ?
;
_chemical_formula_moiety                'C27 H26 O5 S'
_chemical_formula_sum                   'C27 H26 O5 S'
_chemical_formula_weight                462.54
_chemical_absolute_configuration        unk
 
#----------------------------------------------------------------------------#
#                   UNIT CELL INFORMATION                                    #
#----------------------------------------------------------------------------#
 
_symmetry_cell_setting                  triclinic
_symmetry_space_group_name_H-M          'P 1'
_symmetry_space_group_name_Hall         'P 1'
_symmetry_Int_Tables_number             1
loop_
    _symmetry_equiv_pos_as_xyz
'x, y, z'
 
_cell_length_a                          4.65980(10)
_cell_length_b                          11.2839(3)
_cell_length_c                          12.0321(3)
_cell_angle_alpha                       115.307(2)
_cell_angle_beta                        97.601(2)
_cell_angle_gamma                       94.255(2)
_cell_volume                            560.85(3)
_cell_formula_units_Z                   1
_cell_measurement_temperature           100.0(2)
_cell_measurement_reflns_used           7518
_cell_measurement_theta_min             3.33
_cell_measurement_theta_max             31.49
 
#----------------------------------------------------------------------------#
#                   CRYSTAL INFORMATION                                      #
#----------------------------------------------------------------------------#
 
_exptl_crystal_description              niddle
_exptl_crystal_colour                   colourless
_exptl_crystal_size_max                 0.3
_exptl_crystal_size_mid                 0.28
_exptl_crystal_size_min                 0.18
_exptl_crystal_density_meas             'not measured'
_exptl_crystal_density_diffrn           1.369
_exptl_crystal_density_method           ?
_exptl_crystal_F_000                    244
_exptl_special_details
;
 ?
;
 
#----------------------------------------------------------------------------#
#                   ABSORPTION CORRECTION                                    #
#----------------------------------------------------------------------------#
 
_exptl_absorpt_coefficient_mu           0.182
_exptl_absorpt_correction_type          multi-scan
_exptl_absorpt_process_details          'Bruker SADABS, 1996'
_exptl_absorpt_correction_T_min         0.9474
_exptl_absorpt_correction_T_max         0.968
 
#----------------------------------------------------------------------------#
#                   DATA COLLECTION                                          #
#----------------------------------------------------------------------------#
 
_diffrn_ambient_temperature             100.0(2)
_diffrn_radiation_wavelength            0.71073
_diffrn_radiation_type                  MoK\a
_diffrn_radiation_monochromator         graphite
_diffrn_measurement_device_type         'CCD area detector'
_diffrn_measurement_method              'phi and omega scans'
_diffrn_reflns_av_R_equivalents         0.0324
_diffrn_reflns_number                   10062
_diffrn_reflns_limit_h_min              -3
_diffrn_reflns_limit_h_max              5
_diffrn_reflns_limit_k_min              -14
_diffrn_reflns_limit_k_max              14
_diffrn_reflns_limit_l_min              -15
_diffrn_reflns_limit_l_max              15
_diffrn_reflns_theta_min                1.904
_diffrn_reflns_theta_max                27.097
_diffrn_reflns_theta_full               25
_diffrn_measured_fraction_theta_full
                                        0.999
_diffrn_measured_fraction_theta_max
                                        1
_diffrn_reflns_Laue_measured_fraction_full
                                        0.999
_diffrn_reflns_Laue_measured_fraction_max
                                        1
_diffrn_reflns_point_group_measured_fraction_full
                                        0.714
_diffrn_reflns_point_group_measured_fraction_max
                                        0.692
_reflns_number_total                    3396
_reflns_number_gt                       3188
_reflns_threshold_expression            'I > 2\s(I)'
 
#----------------------------------------------------------------------------#
#                   COMPUTER PROGRAMS USED                                   #
#----------------------------------------------------------------------------#
 
_computing_data_collection              'Bruker APEX2'
_computing_cell_refinement              'Bruker APEX2'
_computing_data_reduction               'Bruker SAINT'
_computing_structure_solution           'SHELXS-97 (Sheldrick, 1997)'
_computing_structure_refinement         'SHELXL-2013 (Sheldrick, 2013)'
_computing_molecular_graphics           'Ortep-3 for Windows (Farrugia, 1997)'
_computing_publication_material
                                   'WinGX publication routines (Farrugia, 1999)'
 
#----------------------------------------------------------------------------#
#                   STRUCTURE SOLUTION
#----------------------------------------------------------------------------#
 
_atom_sites_solution_hydrogens          geom
 
#----------------------------------------------------------------------------#
#                   REFINEMENT INFORMATION                                   #
#----------------------------------------------------------------------------#
 
_refine_special_details
;
 ?
;
_refine_ls_structure_factor_coef        Fsqd
_refine_ls_matrix_type                  full
_refine_ls_weighting_scheme             calc
_refine_ls_weighting_details
              'w=1/[\s^2^(Fo^2^)+(0.0198P)^2^+0.1766P] where P=(Fo^2^+2Fc^2^)/3'
_refine_ls_hydrogen_treatment           constr
_refine_ls_extinction_method            none
_refine_ls_number_reflns                3396
_refine_ls_number_parameters            299
_refine_ls_number_restraints            3
_refine_ls_R_factor_all                 0.0318
_refine_ls_R_factor_gt                  0.0278
_refine_ls_wR_factor_ref                0.0591
_refine_ls_wR_factor_gt                 0.0573
_refine_ls_goodness_of_fit_ref          1.029
_refine_ls_restrained_S_all             1.028
_refine_ls_shift/su_max                 0
_refine_ls_shift/su_mean                0
_refine_ls_abs_structure_details
;
 Flack x determined using 847 quotients [(I+)-(I-)]/[(I+)+(I-)]
 (Parsons and Flack (2004), Acta Cryst. A60, s61).
;
_refine_ls_abs_structure_Flack          0.07(4)
_refine_diff_density_max                0.227
_refine_diff_density_min                -0.196
_refine_diff_density_rms                0.038
 
#----------------------------------------------------------------------------#
#                   ATOMIC TYPES, COORDINATES AND THERMAL PARAMETERS         #
#----------------------------------------------------------------------------#
 
loop_
    _atom_type_symbol
    _atom_type_description
    _atom_type_scat_dispersion_real
    _atom_type_scat_dispersion_imag
    _atom_type_scat_source
S S 0.1246 0.1234 'International Tables Vol C Tables 4.2.6.8 and 6.1.1.4'
O O 0.0106 0.006 'International Tables Vol C Tables 4.2.6.8 and 6.1.1.4'
C C 0.0033 0.0016 'International Tables Vol C Tables 4.2.6.8 and 6.1.1.4'
H H 0 0 'International Tables Vol C Tables 4.2.6.8 and 6.1.1.4'
 
loop_
    _atom_site_label
    _atom_site_type_symbol
    _atom_site_fract_x
    _atom_site_fract_y
    _atom_site_fract_z
    _atom_site_U_iso_or_equiv
    _atom_site_adp_type
    _atom_site_occupancy
    _atom_site_calc_flag
    _atom_site_disorder_assembly
    _atom_site_disorder_group
S S 0.02859(11) 0.72699(6) 0.44237(5) 0.01751(14) Uani 1 d . .
O2 O -0.1567(3) 0.84830(16) 0.78183(15) 0.0148(4) Uani 1 d . .
O3 O 0.2170(3) 0.77669(15) 0.86817(14) 0.0127(3) Uani 1 d . .
O4 O 0.2014(3) 0.47962(16) 0.70746(15) 0.0131(3) Uani 1 d . .
O5 O -0.3113(3) 0.59268(15) 0.53090(14) 0.0130(3) Uani 1 d . .
O6 O -0.0431(3) 0.29578(16) 0.52645(15) 0.0163(4) Uani 1 d . .
C1 C -0.1778(5) 0.7219(2) 0.5602(2) 0.0129(5) Uani 1 d . .
H1 H -0.3389 0.7762 0.5622 0.015 Uiso 1 calc . .
C2 C 0.0221(5) 0.7907(2) 0.6891(2) 0.0132(5) Uani 1 d . .
H2 H 0.167 0.8619 0.6912 0.016 Uiso 1 calc . .
C3 C 0.1826(5) 0.7016(2) 0.7348(2) 0.0126(5) Uani 1 d . .
H3 H 0.379 0.6947 0.7095 0.015 Uiso 1 calc . .
C4 C 0.0122(5) 0.5653(2) 0.6864(2) 0.0124(5) Uani 1 d . .
H4 H -0.1561 0.5698 0.731 0.015 Uiso 1 calc . .
C5 C -0.1010(5) 0.5126(2) 0.5473(2) 0.0130(4) Uani 1 d . .
H5 H 0.0642 0.5171 0.5033 0.016 Uiso 1 calc . .
C6 C -0.2485(5) 0.3707(2) 0.4955(2) 0.0158(5) Uani 1 d . .
H6A H -0.4248 0.3674 0.5325 0.019 Uiso 1 calc . .
H6B H -0.3094 0.333 0.4037 0.019 Uiso 1 calc . .
C7 C 0.0471(5) 0.3481(2) 0.6570(2) 0.0140(5) Uani 1 d . .
H7 H -0.1281 0.3492 0.697 0.017 Uiso 1 calc . .
C8 C 0.2518(5) 0.2646(2) 0.6875(2) 0.0149(5) Uani 1 d . .
C9 C 0.3818(5) 0.3066(2) 0.8110(2) 0.0188(5) Uani 1 d . .
H9 H 0.3428 0.3871 0.8737 0.023 Uiso 1 calc . .
C10 C 0.5696(5) 0.2316(3) 0.8438(2) 0.0219(6) Uani 1 d . .
H10 H 0.6565 0.2604 0.9288 0.026 Uiso 1 calc . .
C11 C 0.6292(6) 0.1150(3) 0.7522(3) 0.0240(6) Uani 1 d . .
H11 H 0.7584 0.064 0.7741 0.029 Uiso 1 calc . .
C12 C 0.5004(6) 0.0733(3) 0.6295(3) 0.0250(6) Uani 1 d . .
H12 H 0.5417 -0.0067 0.5669 0.03 Uiso 1 calc . .
C13 C 0.3100(5) 0.1470(2) 0.5955(2) 0.0194(5) Uani 1 d . .
H13 H 0.2211 0.1171 0.5106 0.023 Uiso 1 calc . .
C14 C -0.0490(5) 0.8303(2) 0.8899(2) 0.0129(5) Uani 1 d . .
H14 H -0.1934 0.7662 0.8987 0.015 Uiso 1 calc . .
C15 C 0.0114(5) 0.9589(2) 1.0071(2) 0.0146(5) Uani 1 d . .
C16 C 0.2071(6) 1.0636(2) 1.0176(2) 0.0217(5) Uani 1 d . .
H16 H 0.3024 1.0549 0.95 0.026 Uiso 1 calc . .
C17 C 0.2628(6) 1.1805(3) 1.1269(3) 0.0283(6) Uani 1 d . .
H17 H 0.3952 1.2526 1.1339 0.034 Uiso 1 calc . .
C18 C 0.1260(6) 1.1933(3) 1.2267(3) 0.0295(7) Uani 1 d . .
H18 H 0.166 1.2735 1.3018 0.035 Uiso 1 calc . .
C19 C -0.0668(6) 1.0895(3) 1.2163(3) 0.0275(6) Uani 1 d . .
H19 H -0.1598 1.0979 1.2844 0.033 Uiso 1 calc . .
C20 C -0.1268(6) 0.9716(3) 1.1060(2) 0.0208(5) Uani 1 d . .
H20 H -0.262 0.9002 1.0986 0.025 Uiso 1 calc . .
C21 C -0.2721(5) 0.6875(2) 0.3192(2) 0.0154(5) Uani 1 d . .
C22 C -0.4040(5) 0.5572(2) 0.2469(2) 0.0172(5) Uani 1 d . .
H22 H -0.3299 0.4879 0.2614 0.021 Uiso 1 calc . .
C23 C -0.6449(5) 0.5283(2) 0.1531(2) 0.0184(5) Uani 1 d . .
H23 H -0.737 0.4391 0.1056 0.022 Uiso 1 calc . .
C24 C -0.7535(5) 0.6271(3) 0.1275(2) 0.0157(5) Uani 1 d . .
C25 C -0.6164(5) 0.7570(3) 0.2001(2) 0.0178(5) Uani 1 d . .
H25 H -0.6876 0.8262 0.1844 0.021 Uiso 1 calc . .
C26 C -0.3787(5) 0.7874(3) 0.2947(2) 0.0164(5) Uani 1 d . .
H26 H -0.2881 0.8767 0.3429 0.02 Uiso 1 calc . .
C27 C -1.0087(5) 0.5945(3) 0.0235(2) 0.0204(5) Uani 1 d . .
H27A H -0.9407 0.6073 -0.0448 0.031 Uiso 1 calc . .
H27B H -1.1545 0.6529 0.0549 0.031 Uiso 1 calc . .
H27C H -1.0971 0.502 -0.0074 0.031 Uiso 1 calc . .
 
loop_
    _atom_site_aniso_label
    _atom_site_aniso_U_11
    _atom_site_aniso_U_22
    _atom_site_aniso_U_33
    _atom_site_aniso_U_23
    _atom_site_aniso_U_13
    _atom_site_aniso_U_12
S 0.0138(3) 0.0272(3) 0.0139(3) 0.0118(3) 0.0022(2) 0.0004(2)
O2 0.0169(9) 0.0165(9) 0.0121(8) 0.0063(7) 0.0043(7) 0.0069(7)
O3 0.0120(8) 0.0138(8) 0.0103(7) 0.0036(6) 0.0006(6) 0.0036(6)
O4 0.0123(8) 0.0116(8) 0.0141(8) 0.0047(7) 0.0003(6) 0.0032(6)
O5 0.0107(8) 0.0148(8) 0.0133(8) 0.0064(7) 0.0009(6) 0.0023(7)
O6 0.0178(8) 0.0152(8) 0.0130(8) 0.0037(7) 0.0014(7) 0.0048(7)
C1 0.0131(11) 0.0155(12) 0.0106(11) 0.0059(9) 0.0032(9) 0.0021(9)
C2 0.0129(11) 0.0137(11) 0.0131(11) 0.0055(9) 0.0048(9) 0.0024(9)
C3 0.0119(11) 0.0148(12) 0.0101(10) 0.0045(9) 0.0024(9) 0.0023(9)
C4 0.0119(11) 0.0152(11) 0.0116(10) 0.0067(9) 0.0030(9) 0.0046(9)
C5 0.0116(10) 0.0161(12) 0.0115(10) 0.0060(9) 0.0024(8) 0.0041(9)
C6 0.0143(11) 0.0173(12) 0.0142(11) 0.0063(10) -0.0005(9) 0.0032(10)
C7 0.0144(11) 0.0121(11) 0.0138(11) 0.0044(9) 0.0023(9) 0.0017(9)
C8 0.0123(11) 0.0140(11) 0.0202(12) 0.0090(10) 0.0045(9) -0.0003(9)
C9 0.0197(12) 0.0179(13) 0.0206(13) 0.0090(10) 0.0061(10) 0.0047(10)
C10 0.0207(13) 0.0233(13) 0.0247(14) 0.0148(11) 0.0010(11) 0.0005(11)
C11 0.0212(13) 0.0186(13) 0.0382(16) 0.0183(12) 0.0039(12) 0.0050(11)
C12 0.0273(14) 0.0138(13) 0.0320(15) 0.0072(12) 0.0075(12) 0.0063(11)
C13 0.0214(13) 0.0134(12) 0.0209(13) 0.0055(10) 0.0034(10) 0.0013(10)
C14 0.0130(11) 0.0143(11) 0.0120(11) 0.0061(9) 0.0028(9) 0.0028(9)
C15 0.0138(11) 0.0163(12) 0.0131(11) 0.0064(10) -0.0010(9) 0.0058(9)
C16 0.0236(13) 0.0176(13) 0.0220(13) 0.0074(11) 0.0025(11) 0.0023(11)
C17 0.0257(14) 0.0173(14) 0.0338(16) 0.0061(12) -0.0023(12) 0.0015(12)
C18 0.0267(15) 0.0253(15) 0.0204(14) -0.0033(12) -0.0051(11) 0.0114(12)
C19 0.0296(15) 0.0313(16) 0.0167(13) 0.0045(12) 0.0055(11) 0.0117(13)
C20 0.0233(13) 0.0216(13) 0.0167(12) 0.0072(11) 0.0046(10) 0.0057(11)
C21 0.0132(11) 0.0255(13) 0.0090(10) 0.0093(10) 0.0019(9) 0.0017(10)
C22 0.0214(13) 0.0179(12) 0.0150(11) 0.0090(10) 0.0047(10) 0.0064(10)
C23 0.0201(12) 0.0201(13) 0.0134(11) 0.0069(10) 0.0012(10) -0.0001(10)
C24 0.0148(11) 0.0245(14) 0.0129(11) 0.0112(10) 0.0070(10) 0.0060(10)
C25 0.0189(12) 0.0209(13) 0.0193(12) 0.0125(11) 0.0069(10) 0.0072(10)
C26 0.0177(12) 0.0159(12) 0.0162(12) 0.0073(10) 0.0054(10) 0.0010(10)
C27 0.0192(13) 0.0266(14) 0.0162(12) 0.0107(11) 0.0015(10) 0.0039(11)
 
 
#----------------------------------------------------------------------------#
#                   MOLECULAR GEOMETRY                                       #
#----------------------------------------------------------------------------#
 
_geom_special_details
;
 All esds (except the esd in the dihedral angle between two l.s. planes)
 are estimated using the full covariance matrix.  The cell esds are taken
 into account individually in the estimation of esds in distances, angles
 and torsion angles; correlations between esds in cell parameters are only
 used when they are defined by crystal symmetry.  An approximate (isotropic)
 treatment of cell esds is used for estimating esds involving l.s. planes.
;
loop_
    _geom_bond_atom_site_label_1
    _geom_bond_atom_site_label_2
    _geom_bond_distance
    _geom_bond_site_symmetry_2
    _geom_bond_publ_flag
S C21 1.776(2) . ?
S C1 1.833(2) . ?
O2 C14 1.432(3) . ?
O2 C2 1.438(3) . ?
O3 C14 1.425(3) . ?
O3 C3 1.438(3) . ?
O4 C7 1.430(3) . ?
O4 C4 1.433(3) . ?
O5 C1 1.416(3) . ?
O5 C5 1.431(3) . ?
O6 C7 1.410(3) . ?
O6 C6 1.437(3) . ?
C1 C2 1.535(3) . ?
C1 H1 1 . ?
C2 C3 1.532(3) . ?
C2 H2 1 . ?
C3 C4 1.506(3) . ?
C3 H3 1 . ?
C4 C5 1.517(3) . ?
C4 H4 1 . ?
C5 C6 1.515(3) . ?
C5 H5 1 . ?
C6 H6A 0.99 . ?
C6 H6B 0.99 . ?
C7 C8 1.506(3) . ?
C7 H7 1 . ?
C8 C9 1.384(3) . ?
C8 C13 1.391(3) . ?
C9 C10 1.394(3) . ?
C9 H9 0.95 . ?
C10 C11 1.385(4) . ?
C10 H10 0.95 . ?
C11 C12 1.376(4) . ?
C11 H11 0.95 . ?
C12 C13 1.396(3) . ?
C12 H12 0.95 . ?
C13 H13 0.95 . ?
C14 C15 1.503(3) . ?
C14 H14 1 . ?
C15 C20 1.386(3) . ?
C15 C16 1.387(3) . ?
C16 C17 1.383(4) . ?
C16 H16 0.95 . ?
C17 C18 1.391(4) . ?
C17 H17 0.95 . ?
C18 C19 1.372(4) . ?
C18 H18 0.95 . ?
C19 C20 1.395(4) . ?
C19 H19 0.95 . ?
C20 H20 0.95 . ?
C21 C22 1.388(3) . ?
C21 C26 1.390(3) . ?
C22 C23 1.391(3) . ?
C22 H22 0.95 . ?
C23 C24 1.389(3) . ?
C23 H23 0.95 . ?
C24 C25 1.393(4) . ?
C24 C27 1.505(3) . ?
C25 C26 1.384(3) . ?
C25 H25 0.95 . ?
C26 H26 0.95 . ?
C27 H27A 0.98 . ?
C27 H27B 0.98 . ?
C27 H27C 0.98 . ?
 
loop_
    _geom_angle_atom_site_label_1
    _geom_angle_atom_site_label_2
    _geom_angle_atom_site_label_3
    _geom_angle
    _geom_angle_site_symmetry_1
    _geom_angle_site_symmetry_3
    _geom_angle_publ_flag
C21 S C1 98.10(11) . . ?
C14 O2 C2 108.93(16) . . ?
C14 O3 C3 105.60(16) . . ?
C7 O4 C4 109.89(16) . . ?
C1 O5 C5 111.79(16) . . ?
C7 O6 C6 111.01(17) . . ?
O5 C1 C2 113.49(19) . . ?
O5 C1 S 113.18(15) . . ?
C2 C1 S 108.82(15) . . ?
O5 C1 H1 107 . . ?
C2 C1 H1 107 . . ?
S C1 H1 107 . . ?
O2 C2 C3 102.71(17) . . ?
O2 C2 C1 108.32(18) . . ?
C3 C2 C1 116.74(19) . . ?
O2 C2 H2 109.6 . . ?
C3 C2 H2 109.6 . . ?
C1 C2 H2 109.6 . . ?
O3 C3 C4 113.08(18) . . ?
O3 C3 C2 101.41(16) . . ?
C4 C3 C2 112.57(18) . . ?
O3 C3 H3 109.8 . . ?
C4 C3 H3 109.8 . . ?
C2 C3 H3 109.8 . . ?
O4 C4 C3 109.04(17) . . ?
O4 C4 C5 109.55(17) . . ?
C3 C4 C5 109.11(17) . . ?
O4 C4 H4 109.7 . . ?
C3 C4 H4 109.7 . . ?
C5 C4 H4 109.7 . . ?
O5 C5 C6 109.23(18) . . ?
O5 C5 C4 107.88(17) . . ?
C6 C5 C4 109.42(18) . . ?
O5 C5 H5 110.1 . . ?
C6 C5 H5 110.1 . . ?
C4 C5 H5 110.1 . . ?
O6 C6 C5 108.10(18) . . ?
O6 C6 H6A 110.1 . . ?
C5 C6 H6A 110.1 . . ?
O6 C6 H6B 110.1 . . ?
C5 C6 H6B 110.1 . . ?
H6A C6 H6B 108.4 . . ?
O6 C7 O4 110.99(18) . . ?
O6 C7 C8 110.11(18) . . ?
O4 C7 C8 107.41(18) . . ?
O6 C7 H7 109.4 . . ?
O4 C7 H7 109.4 . . ?
C8 C7 H7 109.4 . . ?
C9 C8 C13 119.8(2) . . ?
C9 C8 C7 118.4(2) . . ?
C13 C8 C7 121.8(2) . . ?
C8 C9 C10 120.4(2) . . ?
C8 C9 H9 119.8 . . ?
C10 C9 H9 119.8 . . ?
C11 C10 C9 119.8(2) . . ?
C11 C10 H10 120.1 . . ?
C9 C10 H10 120.1 . . ?
C12 C11 C10 119.7(2) . . ?
C12 C11 H11 120.1 . . ?
C10 C11 H11 120.1 . . ?
C11 C12 C13 121.0(2) . . ?
C11 C12 H12 119.5 . . ?
C13 C12 H12 119.5 . . ?
C8 C13 C12 119.3(2) . . ?
C8 C13 H13 120.4 . . ?
C12 C13 H13 120.4 . . ?
O3 C14 O2 106.06(16) . . ?
O3 C14 C15 109.45(18) . . ?
O2 C14 C15 111.95(18) . . ?
O3 C14 H14 109.8 . . ?
O2 C14 H14 109.8 . . ?
C15 C14 H14 109.8 . . ?
C20 C15 C16 120.0(2) . . ?
C20 C15 C14 119.4(2) . . ?
C16 C15 C14 120.6(2) . . ?
C17 C16 C15 119.7(2) . . ?
C17 C16 H16 120.1 . . ?
C15 C16 H16 120.1 . . ?
C16 C17 C18 120.4(3) . . ?
C16 C17 H17 119.8 . . ?
C18 C17 H17 119.8 . . ?
C19 C18 C17 119.8(3) . . ?
C19 C18 H18 120.1 . . ?
C17 C18 H18 120.1 . . ?
C18 C19 C20 120.2(3) . . ?
C18 C19 H19 119.9 . . ?
C20 C19 H19 119.9 . . ?
C15 C20 C19 119.8(3) . . ?
C15 C20 H20 120.1 . . ?
C19 C20 H20 120.1 . . ?
C22 C21 C26 119.3(2) . . ?
C22 C21 S 120.57(18) . . ?
C26 C21 S 120.10(19) . . ?
C21 C22 C23 119.9(2) . . ?
C21 C22 H22 120 . . ?
C23 C22 H22 120 . . ?
C24 C23 C22 121.3(2) . . ?
C24 C23 H23 119.3 . . ?
C22 C23 H23 119.3 . . ?
C23 C24 C25 117.9(2) . . ?
C23 C24 C27 121.0(2) . . ?
C25 C24 C27 121.0(2) . . ?
C26 C25 C24 121.3(2) . . ?
C26 C25 H25 119.3 . . ?
C24 C25 H25 119.3 . . ?
C25 C26 C21 120.1(2) . . ?
C25 C26 H26 119.9 . . ?
C21 C26 H26 119.9 . . ?
C24 C27 H27A 109.5 . . ?
C24 C27 H27B 109.5 . . ?
H27A C27 H27B 109.5 . . ?
C24 C27 H27C 109.5 . . ?
H27A C27 H27C 109.5 . . ?
H27B C27 H27C 109.5 . . ?
 
# The following lines are used to test the character set of files sent by
# network email or other means. They are not part of the CIF data set
# abcdefghijklmnopqrstuvwxyzABCDEFGHIJKLMNOPQRSTUVWXYZ0123456789
# !@#$%^&*()_+{}:"~<>?|\-=[];'`,./
 
# END of CIF
