# Supplementary material for: Total synthesis of tetraacylated phosphatidylinositol hexamannoside and evaluation of its immunomodulatory activity
Source: Nat Commun. 2015 Jun 3;6:7239. doi: 10.1038/ncomms8239 (PMC4468851; doi:10.1038/ncomms8239)
Supplement: Supplementary Data 2 — Crystallographic information file for compound 13 [file ncomms8239-s3.cif]

 
data_i13957
 
#----------------------------------------------------------------------------#
#                   CHEMICAL INFORMATION                                     #
#----------------------------------------------------------------------------#
 
_chemical_name_systematic
;
 ?
;
_chemical_formula_moiety                 'C48 H50 O6 S' 
_chemical_formula_sum                    'C48 H50 O6 S' 
_chemical_formula_weight                754.94
_chemical_absolute_configuration        unk
 
#----------------------------------------------------------------------------#
#                   UNIT CELL INFORMATION                                    #
#----------------------------------------------------------------------------#
 
_symmetry_cell_setting                  monoclinic
_symmetry_space_group_name_H-M          'P 1 21 1'
_symmetry_space_group_name_Hall         'p 2yb'
loop_
    _symmetry_equiv_pos_as_xyz
'x, y, z'
'-x, y+1/2, -z'
 
_cell_length_a                          13.6730(11)
_cell_length_b                          7.8490(8)
_cell_length_c                          18.4910(18)
_cell_angle_alpha                       90
_cell_angle_beta                        95.180(8)
_cell_angle_gamma                       90
_cell_volume                            1976.3(3)
_cell_formula_units_Z                   2
_cell_measurement_temperature           100.00(10)
_cell_measurement_reflns_used           1111
_cell_measurement_theta_min             2.9911
_cell_measurement_theta_max             30.0136
 
#----------------------------------------------------------------------------#
#                   CRYSTAL INFORMATION                                      #
#----------------------------------------------------------------------------#
 
_exptl_crystal_description              prism
_exptl_crystal_colour                   colourless
_exptl_crystal_size_max                 0.26
_exptl_crystal_size_mid                 0.2
_exptl_crystal_size_min                 0.16
_exptl_crystal_density_meas             'not measured'
_exptl_crystal_density_diffrn           1.269
_exptl_crystal_density_method           'not measured'
_exptl_crystal_F_000                    804
_exptl_special_details
;
 ?
;
 
#----------------------------------------------------------------------------#
#                   ABSORPTION CORRECTION                                    #
#----------------------------------------------------------------------------#
 
_exptl_absorpt_coefficient_mu           0.133
_exptl_absorpt_correction_type          multi-scan
_exptl_absorpt_process_details
;
        CrysAlisPro, Oxford Diffraction Ltd.,
        Version 1.171.34.40 (release 27-08-2010 CrysAlis171 .NET)
        (compiled Aug 27 2010,11:50:40)
        Empirical absorption correction using spherical harmonics,
 implemented in SCALE3 ABSPACK scaling algorithm.
;
_exptl_absorpt_correction_T_min         0.98798
_exptl_absorpt_correction_T_max         1
 
#----------------------------------------------------------------------------#
#                   DATA COLLECTION                                          #
#----------------------------------------------------------------------------#
 
_diffrn_ambient_temperature             100.00(10)
_diffrn_radiation_wavelength            0.71073
_diffrn_radiation_type                  MoK\a
_diffrn_radiation_monochromator         graphite
_diffrn_detector_area_resol_mean        10.4875
_diffrn_orient_matrix_ub_11             0.0303748
_diffrn_orient_matrix_ub_12             0.0598208
_diffrn_orient_matrix_ub_13             -0.0161607
_diffrn_orient_matrix_ub_21             -0.0108865
_diffrn_orient_matrix_ub_22             -0.040117
_diffrn_orient_matrix_ub_23             -0.0342859
_diffrn_orient_matrix_ub_31             -0.0410003
_diffrn_orient_matrix_ub_32             0.0550411
_diffrn_orient_matrix_ub_33             -0.0072735
_diffrn_measurement_device_type         'Xcalibur, Atlas, Gemini'
_diffrn_measurement_method              '\w scans'
_diffrn_reflns_av_R_equivalents         0.0675
_diffrn_reflns_av_unetI/netI            0.1166
_diffrn_reflns_number                   20728
_diffrn_reflns_limit_h_min              -19
_diffrn_reflns_limit_h_max              18
_diffrn_reflns_limit_k_min              -11
_diffrn_reflns_limit_k_max              11
_diffrn_reflns_limit_l_min              -25
_diffrn_reflns_limit_l_max              25
_diffrn_reflns_theta_min                2.99
_diffrn_reflns_theta_max                30.12
_diffrn_reflns_theta_full               25
_diffrn_measured_fraction_theta_full
                                        0.998
_diffrn_measured_fraction_theta_max
                                        0.902
_reflns_number_total                    9660
_reflns_number_gt                       6466
_reflns_threshold_expression            >2sigma(I)
 
#----------------------------------------------------------------------------#
#                   COMPUTER PROGRAMS USED                                   #
#----------------------------------------------------------------------------#
 
_computing_data_collection
;
        CrysAlisPro, Oxford Diffraction Ltd.,
        Version 1.171.34.40 (release 27-08-2010 CrysAlis171 .NET)
        (compiled Aug 27 2010,11:50:40)
;
_computing_cell_refinement
;
        CrysAlisPro, Oxford Diffraction Ltd.,
        Version 1.171.34.40 (release 27-08-2010 CrysAlis171 .NET)
        (compiled Aug 27 2010,11:50:40)
;
_computing_data_reduction
;
        CrysAlisPro, Oxford Diffraction Ltd.,
        Version 1.171.34.40 (release 27-08-2010 CrysAlis171 .NET)
        (compiled Aug 27 2010,11:50:40)
;
_computing_structure_solution           'SHELXS-97 (Sheldrick, 1997)'
_computing_structure_refinement         'SHELXL-97 (Sheldrick, 1997)'
_computing_molecular_graphics           'Ortep-3 for Windows (Farrugia, 1997)'
_computing_publication_material
                                   'WinGX publication routines (Farrugia, 1999)'
 
#----------------------------------------------------------------------------#
#                   STRUCTURE SOLUTION
#----------------------------------------------------------------------------#
 
_atom_sites_solution_primary            direct
_atom_sites_solution_secondary          difmap
_atom_sites_solution_hydrogens          geom
 
#----------------------------------------------------------------------------#
#                   REFINEMENT INFORMATION                                   #
#----------------------------------------------------------------------------#
 
_refine_special_details
;
 Refinement of F^2^ against ALL reflections.  The weighted R-factor wR and
 goodness of fit S are based on F^2^, conventional R-factors R are based
 on F, with F set to zero for negative F^2^. The threshold expression of
 F^2^ > 2sigma(F^2^) is used only for calculating R-factors(gt) etc. and is
 not relevant to the choice of reflections for refinement.  R-factors based
 on F^2^ are statistically about twice as large as those based on F, and R-
 factors based on ALL data will be even larger.
;
_refine_ls_structure_factor_coef        Fsqd
_refine_ls_matrix_type                  full
_refine_ls_weighting_scheme             calc
_refine_ls_weighting_details
         'calc w=1/[\s^2^(Fo^2^)+(0.0438P)^2^+0.2016P] where P=(Fo^2^+2Fc^2^)/3'
_refine_ls_hydrogen_treatment           constr
_refine_ls_extinction_method            SHELXL
_refine_ls_extinction_expression
                                    Fc^*^=kFc[1+0.001xFc^2^\l^3^/sin(2\q)]^-1/4^
_refine_ls_extinction_coef              0.0066(8)
_refine_ls_number_reflns                9660
_refine_ls_number_parameters            500
_refine_ls_number_restraints            1
_refine_ls_R_factor_all                 0.1134
_refine_ls_R_factor_gt                  0.0626
_refine_ls_wR_factor_ref                0.1377
_refine_ls_wR_factor_gt                 0.1107
_refine_ls_goodness_of_fit_ref          1.049
_refine_ls_restrained_S_all             1.049
_refine_ls_shift/su_max                 0
_refine_ls_shift/su_mean                0
_refine_ls_abs_structure_details
                                    'Flack H D (1983), Acta Cryst. A39, 876-881'
_refine_ls_abs_structure_Flack          -0.02(9)
_refine_diff_density_max                0.934
_refine_diff_density_min                -0.401
_refine_diff_density_rms                0.072
 
#----------------------------------------------------------------------------#
#                   ATOMIC TYPES, COORDINATES AND THERMAL PARAMETERS         #
#----------------------------------------------------------------------------#
 
loop_
    _atom_type_symbol
    _atom_type_description
    _atom_type_scat_dispersion_real
    _atom_type_scat_dispersion_imag
    _atom_type_scat_source
S S 0.1246 0.1234 'International Tables Vol C Tables 4.2.6.8 and 6.1.1.4'
O O 0.0106 0.006 'International Tables Vol C Tables 4.2.6.8 and 6.1.1.4'
C C 0.0033 0.0016 'International Tables Vol C Tables 4.2.6.8 and 6.1.1.4'
H H 0 0 'International Tables Vol C Tables 4.2.6.8 and 6.1.1.4'
 
loop_
    _atom_site_label
    _atom_site_type_symbol
    _atom_site_fract_x
    _atom_site_fract_y
    _atom_site_fract_z
    _atom_site_U_iso_or_equiv
    _atom_site_adp_type
    _atom_site_occupancy
    _atom_site_symmetry_multiplicity
    _atom_site_calc_flag
    _atom_site_refinement_flags
    _atom_site_disorder_assembly
    _atom_site_disorder_group
S1 S 0.41506(5) 0.08790(11) 0.26314(4) 0.01840(18) Uani 1 1 d . . .
O2 O 0.12547(13) 0.0040(3) 0.26848(11) 0.0172(5) Uani 1 1 d . . .
O3 O 0.18336(14) -0.0502(3) 0.40945(11) 0.0239(6) Uani 1 1 d . . .
O4 O 0.30579(14) -0.3535(3) 0.39077(12) 0.0205(5) Uani 1 1 d . . .
O5 O 0.28747(14) -0.1603(3) 0.21111(11) 0.0166(5) Uani 1 1 d . . .
O6 O 0.21181(15) -0.5016(3) 0.21332(12) 0.0227(5) Uani 1 1 d . . .
O46 O 0.54277(17) 0.5718(4) 0.25434(14) 0.0373(6) Uani 1 1 d . . .
C1 C 0.2915(2) 0.0117(4) 0.23297(16) 0.0168(7) Uani 1 1 d . . .
H1 H 0.267 0.0808 0.191 0.02 Uiso 1 1 calc R . .
C2 C 0.22380(19) 0.0431(4) 0.29330(16) 0.0165(7) Uani 1 1 d . . .
H2 H 0.2286 0.1624 0.3088 0.02 Uiso 1 1 calc R . .
C3 C 0.2528(2) -0.0727(4) 0.35722(17) 0.0192(7) Uani 1 1 d . . .
H3 H 0.3179 -0.0389 0.3791 0.023 Uiso 1 1 calc R . .
C4 C 0.2569(2) -0.2575(4) 0.33285(17) 0.0186(7) Uani 1 1 d . . .
H4 H 0.1903 -0.3015 0.321 0.022 Uiso 1 1 calc R . .
C5 C 0.3172(2) -0.2782(4) 0.26816(17) 0.0169(7) Uani 1 1 d . . .
H5 H 0.3861 -0.2557 0.2846 0.02 Uiso 1 1 calc R . .
C6 C 0.3105(2) -0.4536(4) 0.23635(18) 0.0215(7) Uani 1 1 d . . .
H6A H 0.3495 -0.4585 0.1951 0.026 Uiso 1 1 calc R . .
H6B H 0.3378 -0.5346 0.2723 0.026 Uiso 1 1 calc R . .
C7 C 0.47110(19) 0.0793(4) 0.18033(15) 0.0161(6) Uani 1 1 d . . .
C8 C 0.4978(2) 0.2294(4) 0.14784(18) 0.0195(7) Uani 1 1 d . . .
H8 H 0.4824 0.3338 0.1677 0.023 Uiso 1 1 calc R . .
C9 C 0.5475(2) 0.2238(5) 0.08556(18) 0.0210(8) Uani 1 1 d . . .
H9 H 0.5657 0.3252 0.0644 0.025 Uiso 1 1 calc R . .
C10 C 0.5705(2) 0.0712(5) 0.05450(17) 0.0210(7) Uani 1 1 d . . .
C11 C 0.5434(2) -0.0785(5) 0.08745(18) 0.0219(8) Uani 1 1 d . . .
H11 H 0.5579 -0.1826 0.067 0.026 Uiso 1 1 calc R . .
C12 C 0.4949(2) -0.0759(4) 0.15041(18) 0.0196(7) Uani 1 1 d . . .
H12 H 0.4785 -0.1774 0.1723 0.024 Uiso 1 1 calc R . .
C13 C 0.6251(2) 0.0667(5) -0.01260(18) 0.0294(8) Uani 1 1 d . . .
H13A H 0.5817 0.0289 -0.0531 0.044 Uiso 1 1 calc R . .
H13B H 0.6796 -0.0104 -0.0052 0.044 Uiso 1 1 calc R . .
H13C H 0.6488 0.1788 -0.0223 0.044 Uiso 1 1 calc R . .
C14 C 0.0780(2) 0.1299(4) 0.22243(19) 0.0241(8) Uani 1 1 d . . .
H14A H 0.099 0.1198 0.1739 0.029 Uiso 1 1 calc R . .
H14B H 0.0955 0.2427 0.2408 0.029 Uiso 1 1 calc R . .
C15 C -0.0314(2) 0.1054(4) 0.22008(18) 0.0210(7) Uani 1 1 d . . .
C16 C -0.0896(2) 0.1537(5) 0.1589(2) 0.0338(10) Uani 1 1 d . . .
H16 H -0.061 0.1975 0.1191 0.041 Uiso 1 1 calc R . .
C17 C -0.1905(2) 0.1373(5) 0.1564(2) 0.0396(10) Uani 1 1 d . . .
H17 H -0.2294 0.1723 0.1152 0.047 Uiso 1 1 calc R . .
C18 C -0.2336(2) 0.0701(5) 0.2138(2) 0.0334(9) Uani 1 1 d . . .
H18 H -0.3015 0.0584 0.2118 0.04 Uiso 1 1 calc R . .
C19 C -0.1752(2) 0.0197(5) 0.2748(2) 0.0356(10) Uani 1 1 d . . .
H19 H -0.2039 -0.0264 0.3141 0.043 Uiso 1 1 calc R . .
C20 C -0.0746(2) 0.0374(5) 0.27781(18) 0.0274(8) Uani 1 1 d . . .
H20 H -0.0357 0.0031 0.3191 0.033 Uiso 1 1 calc R . .
C21 C 0.2213(3) -0.0563(6) 0.4830(2) 0.0399(10) Uani 1 1 d . . .
H21A H 0.2799 0.0137 0.4901 0.048 Uiso 1 1 calc R . .
H21B H 0.239 -0.1725 0.4964 0.048 Uiso 1 1 calc R . .
C22 C 0.1451(2) 0.0079(5) 0.5297(2) 0.0312(9) Uani 1 1 d . . .
C23 C 0.1028(3) 0.1635(6) 0.5203(2) 0.0394(10) Uani 1 1 d . . .
H23 H 0.1182 0.2306 0.4814 0.047 Uiso 1 1 calc R . .
C24 C 0.0392(3) 0.2237(7) 0.5654(3) 0.0490(12) Uani 1 1 d . . .
H24 H 0.0115 0.331 0.5572 0.059 Uiso 1 1 calc R . .
C25 C 0.0152(3) 0.1306(7) 0.6222(3) 0.0512(14) Uani 1 1 d . . .
H25 H -0.0277 0.1751 0.6536 0.061 Uiso 1 1 calc R . .
C26 C 0.0535(3) -0.0298(7) 0.6341(2) 0.0507(14) Uani 1 1 d . . .
H26 H 0.0364 -0.0959 0.6727 0.061 Uiso 1 1 calc R . .
C27 C 0.1200(3) -0.0916(5) 0.5856(2) 0.0399(10) Uani 1 1 d . . .
H27 H 0.1466 -0.2002 0.592 0.048 Uiso 1 1 calc R . .
C28 C 0.2519(2) -0.4871(4) 0.41939(18) 0.0212(7) Uani 1 1 d . . .
H28A H 0.2262 -0.563 0.3809 0.025 Uiso 1 1 calc R . .
H28B H 0.1972 -0.4416 0.4433 0.025 Uiso 1 1 calc R . .
C29 C 0.3213(2) -0.5811(4) 0.47290(17) 0.0188(7) Uani 1 1 d . . .
C30 C 0.3167(2) -0.5625(4) 0.54658(18) 0.0231(8) Uani 1 1 d . . .
H30 H 0.2677 -0.4957 0.5638 0.028 Uiso 1 1 calc R . .
C31 C 0.3851(2) -0.6430(5) 0.59551(19) 0.0288(9) Uani 1 1 d . . .
H31 H 0.3818 -0.6297 0.6452 0.035 Uiso 1 1 calc R . .
C32 C 0.4573(2) -0.7419(5) 0.5702(2) 0.0283(9) Uani 1 1 d . . .
H32 H 0.5029 -0.796 0.6027 0.034 Uiso 1 1 calc R . .
C33 C 0.4623(2) -0.7613(5) 0.49658(19) 0.0257(8) Uani 1 1 d . . .
H33 H 0.511 -0.829 0.4795 0.031 Uiso 1 1 calc R . .
C34 C 0.3950(2) -0.6800(4) 0.44827(19) 0.0239(8) Uani 1 1 d . . .
H34 H 0.3993 -0.692 0.3986 0.029 Uiso 1 1 calc R . .
C35 C 0.1878(2) -0.4854(5) 0.13697(17) 0.0241(7) Uani 1 1 d . . .
H35A H 0.2075 -0.5878 0.1128 0.029 Uiso 1 1 calc R . .
H35B H 0.2234 -0.39 0.1188 0.029 Uiso 1 1 calc R . .
C36 C 0.0321(2) -0.5268(4) 0.05905(17) 0.0226(7) Uani 1 1 d . . .
H36 H 0.0659 -0.599 0.0302 0.027 Uiso 1 1 calc R . .
C37 C 0.0799(2) -0.4579(4) 0.12029(17) 0.0205(7) Uani 1 1 d . . .
C38 C 0.0281(2) -0.3484(4) 0.16359(19) 0.0233(8) Uani 1 1 d . . .
H38 H 0.0605 -0.2999 0.205 0.028 Uiso 1 1 calc R . .
C39 C -0.0685(2) -0.3123(5) 0.14597(18) 0.0248(8) Uani 1 1 d . . .
H39 H -0.1015 -0.2415 0.176 0.03 Uiso 1 1 calc R . .
C40 C -0.1195(2) -0.3810(4) 0.08276(17) 0.0215(7) Uani 1 1 d . . .
C41 C -0.2188(2) -0.3444(5) 0.06221(19) 0.0262(8) Uani 1 1 d . . .
H41 H -0.2525 -0.2696 0.0901 0.031 Uiso 1 1 calc R . .
C42 C -0.2664(2) -0.4170(5) 0.00208(18) 0.0307(8) Uani 1 1 d . . .
H42 H -0.3323 -0.3926 -0.0105 0.037 Uiso 1 1 calc R . .
C43 C -0.2163(3) -0.5283(5) -0.04101(19) 0.0290(8) Uani 1 1 d . . .
H43 H -0.2492 -0.5781 -0.0819 0.035 Uiso 1 1 calc R . .
C44 C -0.1201(3) -0.5636(5) -0.02344(18) 0.0275(8) Uani 1 1 d . . .
H44 H -0.0875 -0.6372 -0.0525 0.033 Uiso 1 1 calc R . .
C45 C -0.0688(2) -0.4899(4) 0.03868(17) 0.0204(7) Uani 1 1 d . . .
C46 C 0.6203(2) 0.5135(5) 0.27913(19) 0.0277(8) Uani 1 1 d . . .
C47 C 0.6249(3) 0.3753(5) 0.3348(2) 0.0330(9) Uani 1 1 d . . .
H47A H 0.6408 0.4236 0.3821 0.05 Uiso 1 1 calc R . .
H47B H 0.6745 0.2943 0.3246 0.05 Uiso 1 1 calc R . .
H47C H 0.5624 0.3191 0.3334 0.05 Uiso 1 1 calc R . .
C48 C 0.7157(3) 0.5758(7) 0.2566(2) 0.0509(12) Uani 1 1 d . . .
H48A H 0.7041 0.6681 0.2229 0.076 Uiso 1 1 calc R . .
H48B H 0.7485 0.4848 0.234 0.076 Uiso 1 1 calc R . .
H48C H 0.756 0.6149 0.2986 0.076 Uiso 1 1 calc R . .
 
loop_
    _atom_site_aniso_label
    _atom_site_aniso_U_11
    _atom_site_aniso_U_22
    _atom_site_aniso_U_33
    _atom_site_aniso_U_23
    _atom_site_aniso_U_13
    _atom_site_aniso_U_12
S1 0.0164(3) 0.0219(4) 0.0173(4) -0.0022(4) 0.0037(3) -0.0026(3)
O2 0.0136(10) 0.0172(12) 0.0203(12) 0.0023(10) -0.0005(9) -0.0012(9)
O3 0.0160(10) 0.0402(16) 0.0160(12) -0.0005(11) 0.0036(9) -0.0001(10)
O4 0.0160(10) 0.0247(13) 0.0204(12) 0.0102(10) -0.0011(9) -0.0017(9)
O5 0.0189(10) 0.0168(12) 0.0142(12) -0.0003(9) 0.0019(9) -0.0022(9)
O6 0.0217(11) 0.0245(13) 0.0221(12) -0.0002(10) 0.0025(10) -0.0044(10)
O46 0.0328(13) 0.0340(16) 0.0434(15) -0.0056(14) -0.0063(12) 0.0056(13)
C1 0.0169(14) 0.0182(17) 0.0153(15) -0.0009(14) 0.0011(12) 0.0018(13)
C2 0.0151(14) 0.0167(18) 0.0174(16) -0.0015(13) 0.0004(12) 0.0013(12)
C3 0.0137(14) 0.0256(19) 0.0184(17) -0.0014(15) 0.0023(13) -0.0024(14)
C4 0.0146(15) 0.0249(19) 0.0163(17) 0.0056(14) 0.0011(13) 0.0003(13)
C5 0.0161(14) 0.0173(17) 0.0173(17) 0.0030(14) 0.0014(13) 0.0024(13)
C6 0.0220(16) 0.0191(19) 0.0240(18) 0.0014(14) 0.0046(14) 0.0005(13)
C7 0.0119(13) 0.0220(17) 0.0144(14) 0.0004(15) 0.0011(11) -0.0004(14)
C8 0.0151(15) 0.0196(19) 0.0240(19) -0.0010(15) 0.0032(14) -0.0003(13)
C9 0.0181(16) 0.0223(19) 0.0230(19) 0.0064(15) 0.0042(14) -0.0033(14)
C10 0.0183(14) 0.0257(19) 0.0191(16) 0.0012(15) 0.0026(12) 0.0022(15)
C11 0.0216(16) 0.0212(19) 0.0233(19) -0.0053(15) 0.0040(15) 0.0002(14)
C12 0.0185(15) 0.0176(18) 0.0231(19) -0.0003(15) 0.0038(14) -0.0016(14)
C13 0.0291(17) 0.035(2) 0.0252(18) -0.0031(17) 0.0080(14) -0.0006(17)
C14 0.0175(15) 0.026(2) 0.028(2) 0.0091(15) 0.0021(14) 0.0016(14)
C15 0.0161(14) 0.0196(19) 0.0268(18) 0.0018(15) -0.0001(13) 0.0010(14)
C16 0.0237(17) 0.031(2) 0.046(2) 0.0151(18) -0.0037(17) -0.0057(16)
C17 0.0206(17) 0.043(3) 0.052(3) 0.007(2) -0.0124(18) 0.0005(17)
C18 0.0148(15) 0.036(2) 0.050(2) -0.011(2) 0.0042(16) -0.0023(16)
C19 0.0269(18) 0.052(3) 0.030(2) -0.0112(19) 0.0112(16) -0.0074(18)
C20 0.0229(16) 0.035(2) 0.0240(18) -0.0035(16) 0.0020(14) -0.0012(15)
C21 0.044(2) 0.048(3) 0.029(2) -0.0016(19) 0.0092(18) -0.003(2)
C22 0.0272(18) 0.041(2) 0.027(2) -0.0158(19) 0.0094(16) -0.0124(18)
C23 0.047(2) 0.041(3) 0.029(2) 0.0061(19) -0.007(2) -0.006(2)
C24 0.040(2) 0.053(3) 0.051(3) -0.011(2) -0.011(2) 0.018(2)
C25 0.0193(18) 0.092(4) 0.043(3) -0.024(3) 0.0076(18) 0.006(2)
C26 0.042(2) 0.085(4) 0.025(2) 0.016(2) 0.0013(19) -0.033(3)
C27 0.033(2) 0.026(2) 0.058(3) 0.004(2) -0.012(2) 0.0000(18)
C28 0.0202(15) 0.0216(18) 0.0224(17) 0.0052(14) 0.0046(13) -0.0043(14)
C29 0.0181(15) 0.0167(17) 0.0209(18) 0.0050(14) -0.0016(13) -0.0025(13)
C30 0.0219(16) 0.025(2) 0.0233(18) 0.0054(15) 0.0062(14) 0.0050(15)
C31 0.0284(18) 0.039(2) 0.0189(19) 0.0059(16) 0.0026(15) 0.0019(17)
C32 0.0189(16) 0.032(2) 0.033(2) 0.0117(17) -0.0013(15) -0.0006(15)
C33 0.0222(16) 0.025(2) 0.030(2) 0.0025(16) 0.0035(15) 0.0078(15)
C34 0.0258(17) 0.026(2) 0.0207(18) 0.0045(15) 0.0045(14) 0.0023(15)
C35 0.0261(16) 0.0255(19) 0.0220(18) -0.0037(15) 0.0093(14) -0.0021(15)
C36 0.0330(18) 0.0214(19) 0.0150(16) -0.0011(14) 0.0101(14) -0.0010(15)
C37 0.0246(16) 0.0178(19) 0.0201(17) 0.0000(14) 0.0069(14) -0.0036(13)
C38 0.0258(17) 0.0240(19) 0.0200(18) -0.0018(14) 0.0013(14) -0.0065(15)
C39 0.0257(17) 0.029(2) 0.0203(19) -0.0030(15) 0.0049(15) -0.0035(15)
C40 0.0259(16) 0.024(2) 0.0149(16) -0.0016(14) 0.0018(13) -0.0051(14)
C41 0.0286(17) 0.025(2) 0.025(2) -0.0018(15) 0.0038(16) 0.0015(15)
C42 0.0298(17) 0.033(2) 0.0286(19) 0.0058(19) -0.0037(15) -0.0015(18)
C43 0.0368(19) 0.028(2) 0.0207(18) 0.0006(16) -0.0067(16) -0.0055(17)
C44 0.043(2) 0.022(2) 0.0178(18) -0.0033(15) 0.0040(16) -0.0013(17)
C45 0.0307(17) 0.0159(17) 0.0151(16) 0.0016(14) 0.0042(14) -0.0009(15)
C46 0.0307(18) 0.027(2) 0.0247(19) -0.0090(16) 0.0014(15) 0.0020(16)
C47 0.0285(19) 0.036(2) 0.035(2) 0.0012(18) 0.0025(17) -0.0032(17)
C48 0.038(2) 0.056(3) 0.060(3) 0.023(3) 0.010(2) -0.005(2)
 
 
#----------------------------------------------------------------------------#
#                   MOLECULAR GEOMETRY                                       #
#----------------------------------------------------------------------------#
 
_geom_special_details
;
 All esds (except the esd in the dihedral angle between two l.s. planes)
 are estimated using the full covariance matrix.  The cell esds are taken
 into account individually in the estimation of esds in distances, angles
 and torsion angles; correlations between esds in cell parameters are only
 used when they are defined by crystal symmetry.  An approximate (isotropic)
 treatment of cell esds is used for estimating esds involving l.s. planes.
;
loop_
    _geom_bond_atom_site_label_1
    _geom_bond_atom_site_label_2
    _geom_bond_distance
    _geom_bond_site_symmetry_2
    _geom_bond_publ_flag
S1 C7 1.774(3) . ?
S1 C1 1.831(3) . ?
O2 C2 1.415(3) . ?
O2 C14 1.422(4) . ?
O3 C21 1.412(4) . ?
O3 C3 1.425(4) . ?
O4 C28 1.412(4) . ?
O4 C4 1.426(4) . ?
O5 C1 1.409(4) . ?
O5 C5 1.435(4) . ?
O6 C35 1.426(4) . ?
O6 C6 1.428(4) . ?
O46 C46 1.206(4) . ?
C1 C2 1.532(4) . ?
C1 H1 0.98 . ?
C2 C3 1.515(4) . ?
C2 H2 0.98 . ?
C3 C4 1.521(5) . ?
C3 H3 0.98 . ?
C4 C5 1.522(4) . ?
C4 H4 0.98 . ?
C5 C6 1.496(5) . ?
C5 H5 0.98 . ?
C6 H6A 0.97 . ?
C6 H6B 0.97 . ?
C7 C8 1.386(5) . ?
C7 C12 1.389(5) . ?
C8 C9 1.390(4) . ?
C8 H8 0.93 . ?
C9 C10 1.377(5) . ?
C9 H9 0.93 . ?
C10 C11 1.389(5) . ?
C10 C13 1.505(4) . ?
C11 C12 1.391(4) . ?
C11 H11 0.93 . ?
C12 H12 0.93 . ?
C13 H13A 0.96 . ?
C13 H13B 0.96 . ?
C13 H13C 0.96 . ?
C14 C15 1.505(4) . ?
C14 H14A 0.97 . ?
C14 H14B 0.97 . ?
C15 C20 1.373(4) . ?
C15 C16 1.376(5) . ?
C16 C17 1.382(5) . ?
C16 H16 0.93 . ?
C17 C18 1.366(5) . ?
C17 H17 0.93 . ?
C18 C19 1.380(5) . ?
C18 H18 0.93 . ?
C19 C20 1.379(4) . ?
C19 H19 0.93 . ?
C20 H20 0.93 . ?
C21 C22 1.499(5) . ?
C21 H21A 0.97 . ?
C21 H21B 0.97 . ?
C22 C23 1.356(6) . ?
C22 C27 1.364(6) . ?
C23 C24 1.344(6) . ?
C23 H23 0.93 . ?
C24 C25 1.344(7) . ?
C24 H24 0.93 . ?
C25 C26 1.374(7) . ?
C25 H25 0.93 . ?
C26 C27 1.418(6) . ?
C26 H26 0.93 . ?
C27 H27 0.93 . ?
C28 C29 1.502(4) . ?
C28 H28A 0.97 . ?
C28 H28B 0.97 . ?
C29 C30 1.377(4) . ?
C29 C34 1.382(4) . ?
C30 C31 1.392(4) . ?
C30 H30 0.93 . ?
C31 C32 1.371(5) . ?
C31 H31 0.93 . ?
C32 C33 1.377(5) . ?
C32 H32 0.93 . ?
C33 C34 1.379(5) . ?
C33 H33 0.93 . ?
C34 H34 0.93 . ?
C35 C37 1.496(4) . ?
C35 H35A 0.97 . ?
C35 H35B 0.97 . ?
C36 C37 1.367(4) . ?
C36 C45 1.427(4) . ?
C36 H36 0.93 . ?
C37 C38 1.408(4) . ?
C38 C39 1.362(4) . ?
C38 H38 0.93 . ?
C39 C40 1.412(4) . ?
C39 H39 0.93 . ?
C40 C45 1.405(4) . ?
C40 C41 1.407(4) . ?
C41 C42 1.361(5) . ?
C41 H41 0.93 . ?
C42 C43 1.402(5) . ?
C42 H42 0.93 . ?
C43 C44 1.354(5) . ?
C43 H43 0.93 . ?
C44 C45 1.415(4) . ?
C44 H44 0.93 . ?
C46 C48 1.487(5) . ?
C46 C47 1.492(5) . ?
C47 H47A 0.96 . ?
C47 H47B 0.96 . ?
C47 H47C 0.96 . ?
C48 H48A 0.96 . ?
C48 H48B 0.96 . ?
C48 H48C 0.96 . ?
 
loop_
    _geom_angle_atom_site_label_1
    _geom_angle_atom_site_label_2
    _geom_angle_atom_site_label_3
    _geom_angle
    _geom_angle_site_symmetry_1
    _geom_angle_site_symmetry_3
    _geom_angle_publ_flag
C7 S1 C1 100.54(13) . . ?
C2 O2 C14 114.4(2) . . ?
C21 O3 C3 116.0(2) . . ?
C28 O4 C4 116.7(2) . . ?
C1 O5 C5 114.0(2) . . ?
C35 O6 C6 113.5(2) . . ?
O5 C1 C2 110.6(2) . . ?
O5 C1 S1 114.3(2) . . ?
C2 C1 S1 109.1(2) . . ?
O5 C1 H1 107.5 . . ?
C2 C1 H1 107.5 . . ?
S1 C1 H1 107.5 . . ?
O2 C2 C3 107.3(2) . . ?
O2 C2 C1 110.4(2) . . ?
C3 C2 C1 109.8(2) . . ?
O2 C2 H2 109.8 . . ?
C3 C2 H2 109.8 . . ?
C1 C2 H2 109.8 . . ?
O3 C3 C2 108.1(2) . . ?
O3 C3 C4 111.3(3) . . ?
C2 C3 C4 110.8(3) . . ?
O3 C3 H3 108.9 . . ?
C2 C3 H3 108.9 . . ?
C4 C3 H3 108.9 . . ?
O4 C4 C3 108.0(3) . . ?
O4 C4 C5 106.5(2) . . ?
C3 C4 C5 111.9(3) . . ?
O4 C4 H4 110.1 . . ?
C3 C4 H4 110.1 . . ?
C5 C4 H4 110.1 . . ?
O5 C5 C6 107.5(2) . . ?
O5 C5 C4 111.8(2) . . ?
C6 C5 C4 112.9(3) . . ?
O5 C5 H5 108.1 . . ?
C6 C5 H5 108.1 . . ?
C4 C5 H5 108.1 . . ?
O6 C6 C5 112.5(2) . . ?
O6 C6 H6A 109.1 . . ?
C5 C6 H6A 109.1 . . ?
O6 C6 H6B 109.1 . . ?
C5 C6 H6B 109.1 . . ?
H6A C6 H6B 107.8 . . ?
C8 C7 C12 119.5(3) . . ?
C8 C7 S1 119.5(3) . . ?
C12 C7 S1 120.8(2) . . ?
C7 C8 C9 120.0(3) . . ?
C7 C8 H8 120 . . ?
C9 C8 H8 120 . . ?
C10 C9 C8 121.3(3) . . ?
C10 C9 H9 119.3 . . ?
C8 C9 H9 119.3 . . ?
C9 C10 C11 118.2(3) . . ?
C9 C10 C13 120.9(3) . . ?
C11 C10 C13 120.9(3) . . ?
C10 C11 C12 121.4(3) . . ?
C10 C11 H11 119.3 . . ?
C12 C11 H11 119.3 . . ?
C7 C12 C11 119.5(3) . . ?
C7 C12 H12 120.2 . . ?
C11 C12 H12 120.2 . . ?
C10 C13 H13A 109.5 . . ?
C10 C13 H13B 109.5 . . ?
H13A C13 H13B 109.5 . . ?
C10 C13 H13C 109.5 . . ?
H13A C13 H13C 109.5 . . ?
H13B C13 H13C 109.5 . . ?
O2 C14 C15 109.1(3) . . ?
O2 C14 H14A 109.9 . . ?
C15 C14 H14A 109.9 . . ?
O2 C14 H14B 109.9 . . ?
C15 C14 H14B 109.9 . . ?
H14A C14 H14B 108.3 . . ?
C20 C15 C16 119.3(3) . . ?
C20 C15 C14 121.5(3) . . ?
C16 C15 C14 119.2(3) . . ?
C15 C16 C17 120.3(4) . . ?
C15 C16 H16 119.9 . . ?
C17 C16 H16 119.9 . . ?
C18 C17 C16 120.6(3) . . ?
C18 C17 H17 119.7 . . ?
C16 C17 H17 119.7 . . ?
C17 C18 C19 119.2(3) . . ?
C17 C18 H18 120.4 . . ?
C19 C18 H18 120.4 . . ?
C20 C19 C18 120.4(3) . . ?
C20 C19 H19 119.8 . . ?
C18 C19 H19 119.8 . . ?
C15 C20 C19 120.3(3) . . ?
C15 C20 H20 119.8 . . ?
C19 C20 H20 119.8 . . ?
O3 C21 C22 109.2(3) . . ?
O3 C21 H21A 109.8 . . ?
C22 C21 H21A 109.8 . . ?
O3 C21 H21B 109.8 . . ?
C22 C21 H21B 109.8 . . ?
H21A C21 H21B 108.3 . . ?
C23 C22 C27 118.6(4) . . ?
C23 C22 C21 122.6(4) . . ?
C27 C22 C21 118.7(4) . . ?
C24 C23 C22 122.0(4) . . ?
C24 C23 H23 119 . . ?
C22 C23 H23 119 . . ?
C23 C24 C25 120.8(5) . . ?
C23 C24 H24 119.6 . . ?
C25 C24 H24 119.6 . . ?
C24 C25 C26 120.4(4) . . ?
C24 C25 H25 119.8 . . ?
C26 C25 H25 119.8 . . ?
C25 C26 C27 118.0(4) . . ?
C25 C26 H26 121 . . ?
C27 C26 H26 121 . . ?
C22 C27 C26 120.2(4) . . ?
C22 C27 H27 119.9 . . ?
C26 C27 H27 119.9 . . ?
O4 C28 C29 106.9(2) . . ?
O4 C28 H28A 110.3 . . ?
C29 C28 H28A 110.3 . . ?
O4 C28 H28B 110.3 . . ?
C29 C28 H28B 110.3 . . ?
H28A C28 H28B 108.6 . . ?
C30 C29 C34 119.0(3) . . ?
C30 C29 C28 121.2(3) . . ?
C34 C29 C28 119.7(3) . . ?
C29 C30 C31 120.5(3) . . ?
C29 C30 H30 119.8 . . ?
C31 C30 H30 119.8 . . ?
C32 C31 C30 119.8(3) . . ?
C32 C31 H31 120.1 . . ?
C30 C31 H31 120.1 . . ?
C31 C32 C33 120.1(3) . . ?
C31 C32 H32 119.9 . . ?
C33 C32 H32 119.9 . . ?
C32 C33 C34 119.9(3) . . ?
C32 C33 H33 120 . . ?
C34 C33 H33 120 . . ?
C33 C34 C29 120.7(3) . . ?
C33 C34 H34 119.7 . . ?
C29 C34 H34 119.7 . . ?
O6 C35 C37 110.6(3) . . ?
O6 C35 H35A 109.5 . . ?
C37 C35 H35A 109.5 . . ?
O6 C35 H35B 109.5 . . ?
C37 C35 H35B 109.5 . . ?
H35A C35 H35B 108.1 . . ?
C37 C36 C45 121.1(3) . . ?
C37 C36 H36 119.4 . . ?
C45 C36 H36 119.4 . . ?
C36 C37 C38 119.0(3) . . ?
C36 C37 C35 120.2(3) . . ?
C38 C37 C35 120.5(3) . . ?
C39 C38 C37 121.2(3) . . ?
C39 C38 H38 119.4 . . ?
C37 C38 H38 119.4 . . ?
C38 C39 C40 120.9(3) . . ?
C38 C39 H39 119.5 . . ?
C40 C39 H39 119.5 . . ?
C45 C40 C41 118.8(3) . . ?
C45 C40 C39 118.7(3) . . ?
C41 C40 C39 122.5(3) . . ?
C42 C41 C40 120.9(3) . . ?
C42 C41 H41 119.6 . . ?
C40 C41 H41 119.6 . . ?
C41 C42 C43 120.2(3) . . ?
C41 C42 H42 119.9 . . ?
C43 C42 H42 119.9 . . ?
C44 C43 C42 120.3(3) . . ?
C44 C43 H43 119.8 . . ?
C42 C43 H43 119.8 . . ?
C43 C44 C45 120.7(3) . . ?
C43 C44 H44 119.7 . . ?
C45 C44 H44 119.7 . . ?
C40 C45 C44 119.0(3) . . ?
C40 C45 C36 119.1(3) . . ?
C44 C45 C36 121.9(3) . . ?
O46 C46 C48 122.1(4) . . ?
O46 C46 C47 121.2(3) . . ?
C48 C46 C47 116.6(3) . . ?
C46 C47 H47A 109.5 . . ?
C46 C47 H47B 109.5 . . ?
H47A C47 H47B 109.5 . . ?
C46 C47 H47C 109.5 . . ?
H47A C47 H47C 109.5 . . ?
H47B C47 H47C 109.5 . . ?
C46 C48 H48A 109.5 . . ?
C46 C48 H48B 109.5 . . ?
H48A C48 H48B 109.5 . . ?
C46 C48 H48C 109.5 . . ?
H48A C48 H48C 109.5 . . ?
H48B C48 H48C 109.5 . . ?
 
loop_
    _geom_torsion_atom_site_label_1
    _geom_torsion_atom_site_label_2
    _geom_torsion_atom_site_label_3
    _geom_torsion_atom_site_label_4
    _geom_torsion
    _geom_torsion_site_symmetry_1
    _geom_torsion_site_symmetry_2
    _geom_torsion_site_symmetry_3
    _geom_torsion_site_symmetry_4
    _geom_torsion_publ_flag
C5 O5 C1 C2 -60.2(3) . . . . ?
C5 O5 C1 S1 63.4(3) . . . . ?
C7 S1 C1 O5 67.0(2) . . . . ?
C7 S1 C1 C2 -168.6(2) . . . . ?
C14 O2 C2 C3 163.6(2) . . . . ?
C14 O2 C2 C1 -76.8(3) . . . . ?
O5 C1 C2 O2 -60.3(3) . . . . ?
S1 C1 C2 O2 173.2(2) . . . . ?
O5 C1 C2 C3 57.8(3) . . . . ?
S1 C1 C2 C3 -68.8(3) . . . . ?
C21 O3 C3 C2 -143.1(3) . . . . ?
C21 O3 C3 C4 95.0(3) . . . . ?
O2 C2 C3 O3 -55.2(3) . . . . ?
C1 C2 C3 O3 -175.2(2) . . . . ?
O2 C2 C3 C4 67.0(3) . . . . ?
C1 C2 C3 C4 -52.9(3) . . . . ?
C28 O4 C4 C3 119.9(3) . . . . ?
C28 O4 C4 C5 -119.8(3) . . . . ?
O3 C3 C4 O4 -72.9(3) . . . . ?
C2 C3 C4 O4 166.7(2) . . . . ?
O3 C3 C4 C5 170.2(2) . . . . ?
C2 C3 C4 C5 49.9(3) . . . . ?
C1 O5 C5 C6 -179.1(2) . . . . ?
C1 O5 C5 C4 56.4(3) . . . . ?
O4 C4 C5 O5 -168.0(2) . . . . ?
C3 C4 C5 O5 -50.2(3) . . . . ?
O4 C4 C5 C6 70.6(3) . . . . ?
C3 C4 C5 C6 -171.6(3) . . . . ?
C35 O6 C6 C5 100.6(3) . . . . ?
O5 C5 C6 O6 -65.8(3) . . . . ?
C4 C5 C6 O6 58.0(3) . . . . ?
C1 S1 C7 C8 112.5(2) . . . . ?
C1 S1 C7 C12 -72.2(3) . . . . ?
C12 C7 C8 C9 0.3(4) . . . . ?
S1 C7 C8 C9 175.8(2) . . . . ?
C7 C8 C9 C10 0.6(5) . . . . ?
C8 C9 C10 C11 -0.6(4) . . . . ?
C8 C9 C10 C13 -179.5(3) . . . . ?
C9 C10 C11 C12 -0.5(4) . . . . ?
C13 C10 C11 C12 178.5(3) . . . . ?
C8 C7 C12 C11 -1.3(4) . . . . ?
S1 C7 C12 C11 -176.7(2) . . . . ?
C10 C11 C12 C7 1.4(5) . . . . ?
C2 O2 C14 C15 -161.3(3) . . . . ?
O2 C14 C15 C20 29.4(5) . . . . ?
O2 C14 C15 C16 -151.2(3) . . . . ?
C20 C15 C16 C17 1.4(6) . . . . ?
C14 C15 C16 C17 -178.0(4) . . . . ?
C15 C16 C17 C18 -1.3(6) . . . . ?
C16 C17 C18 C19 0.5(6) . . . . ?
C17 C18 C19 C20 0.1(6) . . . . ?
C16 C15 C20 C19 -0.8(6) . . . . ?
C14 C15 C20 C19 178.6(3) . . . . ?
C18 C19 C20 C15 0.0(6) . . . . ?
C3 O3 C21 C22 167.3(3) . . . . ?
O3 C21 C22 C23 -55.8(5) . . . . ?
O3 C21 C22 C27 126.8(4) . . . . ?
C27 C22 C23 C24 1.8(6) . . . . ?
C21 C22 C23 C24 -175.7(4) . . . . ?
C22 C23 C24 C25 0.1(6) . . . . ?
C23 C24 C25 C26 -1.6(6) . . . . ?
C24 C25 C26 C27 1.2(6) . . . . ?
C23 C22 C27 C26 -2.1(5) . . . . ?
C21 C22 C27 C26 175.4(3) . . . . ?
C25 C26 C27 C22 0.7(6) . . . . ?
C4 O4 C28 C29 173.6(3) . . . . ?
O4 C28 C29 C30 105.1(3) . . . . ?
O4 C28 C29 C34 -70.9(4) . . . . ?
C34 C29 C30 C31 -0.4(5) . . . . ?
C28 C29 C30 C31 -176.4(3) . . . . ?
C29 C30 C31 C32 -0.2(5) . . . . ?
C30 C31 C32 C33 0.1(5) . . . . ?
C31 C32 C33 C34 0.5(5) . . . . ?
C32 C33 C34 C29 -1.0(5) . . . . ?
C30 C29 C34 C33 1.0(5) . . . . ?
C28 C29 C34 C33 177.0(3) . . . . ?
C6 O6 C35 C37 -153.9(3) . . . . ?
C45 C36 C37 C38 -0.2(5) . . . . ?
C45 C36 C37 C35 -174.4(3) . . . . ?
O6 C35 C37 C36 -144.4(3) . . . . ?
O6 C35 C37 C38 41.4(4) . . . . ?
C36 C37 C38 C39 0.9(5) . . . . ?
C35 C37 C38 C39 175.1(3) . . . . ?
C37 C38 C39 C40 -1.3(5) . . . . ?
C38 C39 C40 C45 0.9(5) . . . . ?
C38 C39 C40 C41 -178.9(3) . . . . ?
C45 C40 C41 C42 2.1(5) . . . . ?
C39 C40 C41 C42 -178.0(3) . . . . ?
C40 C41 C42 C43 -0.8(6) . . . . ?
C41 C42 C43 C44 -0.4(6) . . . . ?
C42 C43 C44 C45 0.3(5) . . . . ?
C41 C40 C45 C44 -2.2(5) . . . . ?
C39 C40 C45 C44 177.9(3) . . . . ?
C41 C40 C45 C36 179.7(3) . . . . ?
C39 C40 C45 C36 -0.2(5) . . . . ?
C43 C44 C45 C40 1.0(5) . . . . ?
C43 C44 C45 C36 179.1(3) . . . . ?
C37 C36 C45 C40 -0.2(5) . . . . ?
C37 C36 C45 C44 -178.3(3) . . . . ?
 
# The following lines are used to test the character set of files sent by
# network email or other means. They are not part of the CIF data set
# abcdefghijklmnopqrstuvwxyzABCDEFGHIJKLMNOPQRSTUVWXYZ0123456789
# !@#$%^&*()_+{}:"~<>?|\-=[];'`,./
 
# END of CIF
